# Supplementary material for: The relationship between Indigenous and allopathic health practitioners in Africa and its implications for collaboration: a qualitative synthesis
Source: Glob Health Action. 2020 Nov 5;13(1):1838241. doi: 10.1080/16549716.2020.1838241 (PMC7646596; doi:10.1080/16549716.2020.1838241)
Supplement: Supplemental Material [file ZGHA_A_1838241_SM3529.zip]

Archive with 3 entries (3 files):
- sm1_relationship_IHP_AHP.docx
- sm2_relationship_IHP_AHP.docx
- sm3_relationship_IHP_AHP.docx
